# Supplementary material for: Psychometric Evaluation of the Krogh-Poulsen Test for the Diagnosis of the Temporomandibular Disorders
Source: Diagnostics (Basel). 2021 Oct 12;11(10):1876. doi: 10.3390/diagnostics11101876 (PMC8534852; doi:10.3390/diagnostics11101876)
Supplement: Supplementary file 1 [file diagnostics-11-01876-s001.zip]

Archive with 1 entries (1 files):
- diagnostics-1303581-supplementary.pdf
